# Supplementary material for: A highly multiplexed broad pathogen detection assay for infectious disease diagnostics
Source: PLoS Negl Trop Dis. 2018 Nov 5;12(11):e0006889. doi: 10.1371/journal.pntd.0006889 (PMC6245831; doi:10.1371/journal.pntd.0006889)
Supplement: S1 File — (XLSX) [file pntd.0006889.s001.xlsx]

## Sheet: S1 Table
S1 Table. All organisms and strains tested and the BPDA test results. All organisms tested with this development effort are shown here. Included are the source and the concentration of the organism tested and the results (positive/negative determinations and the number of counts for each organism) with and without the MTE step. More than one detection probe is present for some organisms (ex. Coxi…
Pathogen	Source1	BPDA				MTE-BPDA				Notes
		Concentration/reaction2	Detection3	Counts		Concentration/reaction2	Detection3	Counts
				replicate 1	replicate 2			replicate 1	replicate 2
Adenovirus subgroup A (adenovirus 12 strain Huie)*	ATCC (VR-863)	16.7 ng	+/+	94370	94673	134 pg	+/+	396633	468960	Two targets were designed for this organism
			+/+	80160	84512		+/+	222064	211500
Adenovirus subgroup B (adenovirus 3 strain GB)*	ATCC (VR-3)	7.6 ng	+/+	80665	101898	6.1 pg	+/+	169510	90857
Adenovirus subgroup C (adenovirus 5 strain Adenoid 75)*	ATCC (VR-5)	30 ng	+/+	150722	145245	24 pg	+/+	473935	373684
Adenovirus subgroup D (adenovirus 51 strain Bom)*	ATCC (VR-1603)	52.75 ng	+/+	38104	38891	422 pg	+/+	173138	171292
Adenovirus subgroup E (adenovirus strain 4 RI-67)*	ATCC (VR-1572)	20.9 ng	+/+	172965	161563	16.7 pg	+/+	899549	919627
Adenovirus subgroup F (adenovirus 41 strain Tak)*	ATCC (VR-930)	26.5 ng	+/+	168633	172871	21.2 pg	+/+	873146	849014
Alenquer virus (BeH301107)	USAMRIID	UND	+/+	178	154	UND	+/+	616115	651578
Barmah Forest virus (BH2193)*	USAMRIID	1.51 x 105 PFU	+/+	491310	511703	12.08 PFU	+/+	373483	420168
Borrelia burgdorferi	UCC (BORR001D)	5 ng	+/+	1199	1179	4 ng	+/+	375470	367723	Two targets were designed for this organism
			+/+	1460	1454		+/+	41948	89671
Bundibugyo virus (Uganda)	UCC (R4386S)	4.56x103 PFU	+/+	174	260	3.65 x 103 PFU	+/+	97247	77576
Bunyamwera virus (6547-8)	USAMRIID	1.79 x 107 PFU	+/+	32095	31403	1.432 x 105 PFU	+/+	385924	416563
California encephalitis virus (BFS-283)	BEI (NR-89)	3.5 x 105 TCID	+/+	10740	11977	2.8 x 104 TCID	+/+	170339	238360	The following reagent was obtained through BEI Resources, NIAID, NIH: California Encephalitis Virus, BFS-283, NR-89
Candiru virus (BeH2251)	USAMRIID	UND	+/+	67082	58965	UND	+/+	562730	513539
Chagres virus (JW10)	USAMRIID	1.52 x 106 PFU	+/+	16196	43276	1.216 x 104 PFU	+/+	840546	904028
Chandipura virus (653514)	ATCC (VR-476)	1.85 x 107 pfu	+/+	7255	8159	1.48 x 107 pfu	+/+	180731	300511
Chapare virus (200401071)	BEI (NR-37376)	520 copies	+/+	61	51	416 copies	+/+	99314	107201	The following reagent was obtained through BEI Resources, NIAID, NIH: RNA from Chapare Virus, 200401071, NR-37376
Chikungunya virus (B8635)	USAMRIID	1.68 x105 PFU	+/+	129978	129908	1.344 x 103 PFU	+/+	237479	293522
Cowpox virus (Brighton)*	UCC	1.11x107 genomes	+/+	4238	4229	8.89x106 genomes	+/+	856068	837380
Coxiella burnetii	UCC	8.29 x 107 GE (170ng)	+/+	4746	4695	6.63x107 GE (136ng)	+/+	200996	221019	Three targets were designed for this organism; The approximate number of genome equivalents for the whole genome amplified C. burnetti DNA was estimated using genome size and composition. One GE is approximately 23.89 fg.
			+/+	3611	3550		+/+	169451	178909
			+/+	5898	5911		+/+	318421	330036
Crimean-Congo hemorrhagic fever virus (IbAr10200)	UCC (R4401)	6.38x104 PFU	-/-	9	19	5.1x104 PFU	+/+	3680	479843
dengue virus serotype 1 (WP74)	UCC (R4423)	1.09x103 PFU	+/+	31379	35025	8.72 PFU	+/+	579678	495661
dengue virus serotype 2 (16803)	UCC (R4424)	1.37x104 PFU	+/+	85904	80761	109.6 PFU	+/+	848967	805148
dengue virus serotype 3 (CH53489)	UCC (R4425)	514 PFU	+/+	89696	77774	41.12 PFU	+/+	6257	4653
dengue virus serotype 4 (341750)	UCC (R4426)	3.65x103 PFU	+/+	127598	124171	29.2 PFU	+/+	809068	984413
Dobrava virus (90717)	USAMRIID	UND	-/-	1	0	UND	+/-	9	7
Eastern equine encephalitis virus (Georgia 97)	UCC (R3258)	1.33x108 PFU	+/+	351367	316762	1.06x108 PFU	+/+	710671	817244
Ebola virus (Mayinga)	UCC (R3831T)	1.70 x 105 PFU	+/+	4476	5200	1.51 x 105 PFU	+/+	134460	131569
Ebola virus (Kikwit)	UCC (R4317aT)	9.12 x 103 PFU	+/+	489	444	9.12 x 103 PFU	+/+	365650	475458
Echovirus 4 (Pesascek)*	ATCC (VR-1734)	900 pg	-/-	0	1	72 pg	+/+	58	74	Two targets were designed for this organism
			+/+	1307	1358		+/+	40	50
Ehrlichia chaffeensis (St. Vincent)	BEI (NR-46445)	320 pg	+/+	23	36	256 pg	+/+	111614	236190	Two targets were designed for this organism; The following reagent was obtained through BEI Resources, NIAID, NIH: Ehrlichia chaffeensis, Strain St. Vincent, NR-46445
			+/+	31	45		+/+	146213	262709
Enterovirus D68 (US/KY/14-18953)*	ATCC (VR-1825)	3.48 x 103 pg	-/-	2	1	2.784 x 103 pg	-/-	2	0	Two targets were designed for this organism
			+/+	44	43		+/+	31	14
Everglades virus (VEE II)	USAMRIID	6.21 x 105 pfu	+/+	574832	561943	496.8 pfu	+/+	168958	155124
Getah virus Ammozori (Amm2021)	USAMRIID	2.32 x 105 PFU	+/+	4951	367067	1.856 x 103 PFU	+/+	336560	299099
Guanarito virus (H95551)	USAMRIID	UND	+/+	4430	6638	UND	+/+	864485	876282
Hantaan virus (76118)	USAMRIID	UND	+/+	55	69	UND	-/-	0	0
Heartland virus (TVP-18372)	UTMB	UND	+/+	5373	5390	UND	+/+	522235	577569	Heartland virus was kindly provided by Dr. Robert Tesh (World Reference Center for Emerging Viruses and Arboviruses, Galveston, TX)
Heartland virus (MO-4)	BEI (NR-50078)	8.89 x 104 TCID	+/+	9569	8443	7.112 x 103 TCID	+/+	314	621	The following reagent was obtained through BEI Resources, NIAID, NIH, as part of the WRCEVA program: Heartland Virus, MO-4, NR-49771
Hendra virus*	USAMRIID	4.965 x 105 GE	+/+	3297	3324	3.972 x 105 GE	+/+	703444	681549
Highlands J virus	USAMRIID	1.12 x 106 PFU	+/+	724870	64264	8.96 x 103 PFU	+/+	725529	691770
Human coronavirus (229E)	ATCC (VR-740)	410 pg	+/+	3400	3865	328 pg	+/+	438758	420531
Human coronavirus (NL63)	BEI NR-470)	3.1 ng	+/+	3231	3081	2.48 ng	+/+	500162	222393	The following reagent was obtained through the NIH Biodefense and Emerging Infections Research Resources Repository, NIAID, NIH: Human Coronavirus NL63, NR-470
Human coronavirus (OC43)	ATCC (VR-1558)	36 ng	+/+	209251	211156	28.8 pg	+/+	784445	753500
Human metapneumovirus (TN/91-316)	BEI (NR-22232)	19.1 ng	-/-	0	1	15.28 ng	-/-	1	0	The following reagent was obtained through BEI Resources, NIAID, NIH: Human Metapneumovirus, TN/91-316, NR-22232
Human parainfluenza virus Type 1 (C35)	ATCC (VR-94D)	785 pg	+/+	1863	1944	628 pg	+/+	69490	63940
Human parainfluenza virus Type 2 (Greer)	ATCC (VR-92D)	1.68 ng	+/+	1230	1265	1.34 ng	+/+	45262	52546
Human parainfluenza virus Type 3 (C243)	ATCC (VR-93)	335 pg	+/+	5969	5558	2.68 pg	+/+	71778	101651
Human parainfluenza virus Type 4b (19503)	ATCC (1377D)	25.4 ng	+/+	51	55	20.32 ng	+/+	575	426
Human respiratory syncytial virus A2	ATCC (VR-1540)	860 pg	+/+	101	74	688 pg	+/+	10273	9954
Human respiratory syncytial virus (18537)	ATCC (VR-1580)	915 pg	-/-	2	3	732 pg	+/+	30	23
Ilheus virus	USAMRIID	UND	+/+	504729	495000	UND	+/+	455750	381442
influenza A virus (A/DK/SC/318328-3/04)*	USAMRIID	583 PFU	-/-	1	0	466 PFU	-/-	5	5
influenza A virus (A/SWINE/Iowa/15/30)*	ATCC (VR-333)	32.5 ng	-/-	6	8	26 ng	-/-	1	1
influenza A virus (A/Swine/1976/31)*	ATCC (VR-1682)	13 ng	-/+	7	10	10.4 ng	-/-	2	2
influenza A virus (A/Aichi/2/68)*	ATCC (VR-547)	19 ng	+/+	325	407	15.2 ng	+/+	50	44
influenza A virus (A/Virginia/ATCC2/2009)*	ATCC (VR-1737)	1.135 ng	-/-	6	10	908 pg	-/-	2	2
influenza A virus (A/Virginia/ATCC3/2009)*	ATCC (VR-1738)	1.52 ng	-/-	4	5	1.216 ng	-/-	1	1
influenza A virus (A/Virginia/ATCC1/2009)*	ATCC (VR-1736)	980 pg	-/-	5	4	784 pg	-/-	0	1
influenza A virus (A/Hong Kong/8/68)*	ATCC (VR-1679)	8.2 ng	+/+	195	158	6.56 ng	+/+	32	22
influenza B virus (B/Ohio/01/2005)	USAMRIID	30 PFU	+/-	9	12	24 PFU	+/+	204	182
Japanese encephalitis virus (Nakayama)*	USAMRIID	UND	+/+	98298	109064	UND	+/+	126863	134776
Junin virus (Espindola P3790)	USAMRIID	7.5 x 103 PFU	+/+	13415	11146	6 x 103 PFU	+/+	26652	27628
Kokobera virus (MRM 32)	ATCC (VR-379)	8.46 x 107 pfu	+/+	186	178	6.768 x 107 pfu	+/+	161463	175120
Kyasanur Forest virus (P9605)	BEI (NR-44256)	3.7 x 107 GE	+/+	125589	122626	2.96 x 107 GE	+/+	119439	77833	The following reagent was obtained through BEI Resources, NIAID, NIH: Kyasanur Forest Disease Virus, P9605, Gamma-Irradiated, NR-44256
La Crosse virus	USAMRIID	UND	+/+	30752	34816	UND	+/+	476582	417452
Lassa virus (Josiah)	USAMRIID	479 PFU	+/+	1457	1268	383.2 PFU	+/+	555878	495615
Lassa virus (Macenta)	USAMRIID	3.04 x 105 PFU	-/-	2	0	2.43 x 105 PFU	-/-	1	1
Lujo virus (Zambia)	USAMRIID	3.23 x 104 PFU	+/+	394	451	2.584 x 103 PFU	+/+	905369	886329
Lymphocytic choriomeningitis virus (Armstrong)	USAMRIID	1.7 x 103 PFU	+/+	3996	3636	1.36x103 PFU	+/+	421893	383120
Machupo virus (Malele)	USAMRIID	2.01 x 105 PFU	+/+	2857	4013	1.6x105 PFU	+/+	306484	387312
Machupo virus (Chicava)	USAMRIID	UND	+/+	654	499	UND	+/+	229813	272209
Marburg virus (Angola)	UCC (R4185S)	1.76 x 105 PFU	+/+	431	458	2.81x104 PFU	+/+	370729	443274
Marburg virus (Ci67)	UCC (R4250S)	6.7 x 105 PFU	+/+	411	561	5.36x105 PFU	+/+	280195	218844
Marburg virus (Musoke)	UCC (R4383T)	4.56 x 105 PFU	+/+	2021	1880	3.65x105 PFU	+/+	624376	850269
Mayaro virus (BeH256)	USAMRIID	1 x 106 PFU	+/+	382475	509648	8 x 105 PFU	+/+	784241	854017
Mayaro virus (BE AR 505411)	BEI (NR-49910)	8.89 x 104 TCID	+/+	318695	253007	71.12 TCID	+/+	19298	25901	The following reagent was obtained through BEI Resources, NIAID, NIH, as part of the WRCEVA program: Mayaro Virus, BeAr505411, NR-49910
Mayaro virus (Guyane)	BEI (NR-49911)	8.89 x 105 TCID	+/+	566	574	7.112 x 105 TCID	+/+	65	57	The following reagent was obtained through BEI Resources, NIAID, NIH, as part of the WRCEVA program: Mayaro Virus, Guyane, NR-49911
Mayaro virus (TRVL 4675)	BEI (NR-49913)	1.56 x 105 TCID	-/-	7	3	1.248 x 105 TCID	-/-	0	1	The following reagent was obtained through BEI Resources, NIAID, NIH, as part of the WRCEVA program: Mayaro Virus, TRVL 4675, NR-49913
Mayaro virus (Uruma)	BEI (NR-49914)	8.89 x 105 TCID	+/+	173	218	7.112 x 105 TCID	-/+	5	6	The following reagent was obtained through BEI Resources, NIAID, NIH, as part of the WRCEVA program: Mayaro Virus, Uruma, NR-49914
Measles virus (Edmonston)*	ATCC (VR-24)	5.2 ng	+/+	11617	10517	4.2 ng	+/+	260864	275277
Monkeypox virus*	USAMRIID	1.1 x 104 genomes	+/+	38	42	8.8 x 103 genomes	+/+	176802	168612
Mumps virus (Enders)*	ATCC (VR-106)	427.5 pg	-/-	3	8	342 pg	+/+	1295	1702
Murray Valley encephalitis (Strain No. 1)	ATCC (VR-77)	880 pfu	+/+	142620	114766	7.04 pfu	+/+	16957	12365
Naples virus (85055)	USAMRIID	UND	+/+	7554	7803	UND	+/+	257743	381783
Ndumu virus (SaAr 2204)	USAMRIID	6.54 x 105 PFU	+/+	316928	335361	5.23x105 PFU	+/+	47601	38678
Nipah virus (Malaysia)*	USAMRIID	1.81 x 105 GE	+/+	679	579	1.448 x 105 GE	+/+	982905	928801
Omsk hemorrhagic fever virus (Kubrin)	BEI (NR-44253)	UND	+/+	75856	73458	UND	+/+	117530	110220	The following reagent was obtained through BEI Resources, NIAID, NIH: Omsk Hemorrhagic Fever Virus, Kubrin, Gamma-Irradiated, NR-44253
Onyong-nyong virus Gulu	USAMRIID	3.89 x 105 PFU	+/+	79172	55725	311.2 PFU	+/+	557217	660100
Oropouche virus (TR9760)	USAMRIID	1.225 x 108 GE	+/+	514	540	9.8 x 107 GE	+/+	835445	775103
P. falciparum2	USAMRIID	755 GE (18.05ng)	+/+	144	167	604 GE (14.44ng)	+/+	13044	4510	Two targets were designed for this organism. The approximate number of genome equivalents for P. falciparum 3D7 was estimated based on genome size and composition. One GE is approximately 23.89 fg.
			+/+	27	25		+/+	881234	830759
P. knowlesi (strain H)	BEI (MRA-456G)	100 ng	+/+	342	444	80 ng	+/+	76983	22696	Three targets were designed for this organism; The following reagent obtained through BEI Resources, NIAID, NIH: Genomic DNA from Plasmodium knowlesi, Strain H, MRA-456G, contributed by Alan W. Thomas
			+/+	182	256		+/+	3866	413
			+/+	166	268		+/+	94061	60579
P. vivax (H958-100 Sal I)*	Tulane University	UND	+/+	44	27	UND	+/+	69440	54202	Three targets were designed for this organism; Plasmodium vivax was kindly provided by Chad Massey (Tulane University, New Orleans, LA)
			+/+	70	91		+/+	255078	327349
			+/+	90	76		+/+	384695	433329
Powassan virus (Bayer)	USAMRIID	2.2 x 107 GE	+/+	183290	184284	1.76 x 107 GE	+/+	581510	662557
Puumala virus (P360)	USAMRIID	UND	-/-	1	0	UND	-/-	0	1
Ravn virus	UCC (R4374S)	2.48 x 106 PFU	+/+	208	220	1.98x106 PFU	+/+	775928	793352
Reston virus (H28)	UCC (R4387S)	3.54 x 104 PFU	+/+	839	861	2.83x104 PFU	+/+	212894	344696
Rift Valley fever virus (MP-12)	USAMRIID	500 PFU	+/+	47	60	400 PFU	+/+	996799	1027405
Rio Bravo virus (Burns Bat)	ATCC (VR-416)	4.65 x 108 pfu	+/+	283005	452203	3.72 x 105 pfu	+/+	898171	834350
Ross River virus (T48)	USAMRIID	1.17 x 106 PFU	+/+	204415	191212	936 PFU	+/+	286656	42699
Rotavirus WA (TC-adapted)*	ATCC (VR-2018)	21 ng	-/-	3	0	16.8 ng	-/-	1	0	Two targets were designed for this organism
			-/-	5	10		-/-	0	0
Rubella virus (M33)*	ATCC (VR-315)	70 ng	+/+	1142	1260	5.6 ng	+/+	653726	613124
Russian spring-summer encephalitis virus (Sofjin)	BEI (NR-44250)	UND	+/+	437456	381011	UND	+/+	524151	519335	The following reagent was obtained through BEI Resources, NIAID, NIH: Tick-Borne Encephalitis Virus (Far Eastern Subtype), Sofjin, Gamma-Irradiated, NR-44250
SARS coronavirus (CDC80992)	USAMRIID	4.44x103 PFU	+/+	239228	212047	35.52 PFU	+/+	718577	676335
Semliki Forest virus (Original)	USAMRIID	4.88 x 105 PFU	+/+	90203	93972	3.9x105 PFU	+/+	81315	74238
Seoul virus	USAMRIID	UND	-/+	9	26	UND	+/+	954573	924153
Sindbis virus (Proto)	USAMRIID	1.67x105 PFU	+/+	897714	949561	133.6 PFU	+/+	710550	756458
Sin Nombre virus (HN 107)*	USAMRIID	UND	+/+	31	44	UND	+/+	8	6
Sin Nombre virus (HN 80-6988)*	USAMRIID	UND	-/-	0	0	UND	+/+	86664	94205
St. Louis encephalitis virus (Porton)	USAMRIID	2.78x104 PFU	+/+	766132	840863	22.24 PFU	+/+	430819	319438
Taï Forest virus	UCC (R4371S)	8.33x107 PFU	+/+	891	1264	133.6 PFU	+/+	490425	582296
Toscana virus (Tesh #197)	USAMRIID	UND	+/+	119	147	UND	+/+	399755	314431
Trypanosoma brucei brucei (STIB 247)	BEI (NR-49829)	240 ng	-/-	3	2	192 ng	-/-	1	0	Two targets were designed for this organism; The following reagent was obtained through BEI Resources, NIAID, NIH: Genomic DNA from Trypanosoma brucei subsp. brucei, Strain STIB 247 (in vitro procyclic form), NR-49829
			+/+	9468	9456		+/+	7502	21968
Trypanosoma brucei rhodesiense (KETRI 243)	BEI (NR-49828)	645 ng	+/+	108755	122467	516 ng	+/+	238350	173920	Two targets were designed for this organism; The following reagent was obtained through BEI Resources, NIAID, NIH: Genomic DNA from Trypanosoma brucei subsp. rhodesiense, Strain KETRI 243 (in vitro procyclic form), NR-49828
			-/-	0	0		-/-	2	1
Trypanosoma brucei gambiense (STIB 386)	BEI (NR-36197)	4.83 x 105 parasites	+/+	584	509	3.864 x 105 parasites	+/+	1528	763	Two targets were designed for this organism; The following reagent was obtained through BEI Resources, NIAID, NIH: Trypanosoma brucei subsp. brucei, Strain STIB 247, NR-36197
			+/+	469	421		+/+	278	148
Trypanosoma cruzi (Sylvio)*	ATCC (50823D)	66.5 ng	+/+	8245	7092	532 pg	+/+	34555	33015	Three targets were designed for this organism
			+/+	7597	6450		+/+	346012	366816
			+/+	7574	6751		+/+	84816	85477
Trypanosoma cruzi (Tulahuen)*	ATCC (30266D)	100 ng	+/+	10458	12793	800 pg	+/+	365758	346734	Three targets were designed for this organism
			+/+	10372	13623		+/+	213140	233811
			+/+	10509	12943		+/+	158362	176438
Varicella Zoster virus (Ellen)*	ATCC (VR-1367)	7.125 ng	+/+	10082	10946	57 pg	+/+	582750	640588
Venezuelan equine encephalitis virus (TC-83)	USAMRIID	1.55 x 106 PFU	+/+	35	33	1.24x106 PFU	+/+	455426	528978
Vesicular stomatitis virus (Indiana)	USAMRIID	6.82 x 107 PFU	+/+	580512	305667	5.456 x 105 PFU	+/+	5278	6413
Vesicular stomatitis virus (NJ)	USAMRIID	7.14 x 107 PFU	-/-	4	7	5.71 x 107 PFU	+/-	8	6
Wesselbron virus (SAH-177)	USAMRIID	1.67x104 PFU	+/+	33887	35133	133.6 PFU	+/+	585320	559265
West Nile virus (Eg101)*	USAMRIID	3.89x105 PFU	+/+	34801	39339	311.2 PFU	+/+	185259	166028
West Nile virus (NY99)*	USAMRIID	1.89 x 106 PFU	+/+	57687	63108	1.512 x 103 PFU	+/+	212105	246044
Western equine encephalitis virus (McMillian)	USAMRIID	1.55 x 106 PFU	+/+	35	33	1.24 x 106 PFU	+/+	455426	528978
Yaba Monkey tumor virus (Roswell Park-Yohn)	ATCC (VR-587)	1.11 x 103	+/+	341	361	888	+/+	28114	29019	Two targets were designed for this organism
			+/+	161	133		+/+	742081	758023
Yellow fever virus (17D)	USAMRIID	1.13x104 PFU	+/+	15863	16485	904 PFU	+/+	569402	544624
Zika virus (Orig 30306)	UCC (R4343aT)	1.31x104 PFU	+/+	129112	132539	104.8 PFU	+/+	258748	337182
1UCC is the Unified Culture Collection; ATCC is American Type Culture Collection; USAMRIID is United States Army Medical Research; Institute of Infectious Diseases (Frederick, MD); FCAC is Frederick County Animal Control (Frederick, MD).
2UND: ome concentrations could not be determined due to inability to plaque organism or insufficient information
3Detection determined by adding the average of the negative controls to 3 times the standard deviation (avg+3xSTDEV).
*Tested with re-designed MTE panel.

## Sheet: S2 Table
S2 Table. Primers utilized in the MTE reaction. Individual primer pairs for the MTE reaction are provided for each organism target.
Pathogen	Forward Primer (5’-3’)	Reverse Primer (5’-3’)
Adenovirus subgroup A_1*	CCGCAGGCAGTACTTCATATT	TCCGGAACTTGTACCTGGAG
Adenovirus subgroup A_3	TCAGAAGCCAGCAGCAAA	CGTGCTACCTGAGTTTTGGC
Adenovirus subgroup B*	TGTACTCATCACCGCCGA	AGTTCATGTGAGGGGGCA
Adenovirus subgroup C	CATAATGATGGCAATGGGC	AAGCGTGGGAAATGCAAA
Adenovirus subgroup D	CTAAACATCGCGGCCAAG	TCGGCACTCAGGTTGTCA
Adenovirus subgroup E	TTGCGGAGTAGCTGGGAC	TGAAAAACTTCGCCTCGC
Adenovirus subgroup F	GTCTGTTAGCGCGCCACT	TTGGATTACATGAAGATCTGTGTTC
Aichi virus	TCCGCTGGCTAAATCTGC	GGCACCAGGGTGAGATTG
Alenquer virus	TTCCAGCATGTTCGGTGTT	CCAGGCACCCTACAGCTC
Andes virus	GGAAACTGAATCAAGGAAGGG	TGCCTCCAAAGATGCTCTC
Australian bat lyssavirus	TTCTGGTACACCCCCAGG	GGGTGGCGACCAAGATAG
B19 parvovirus	CATTTGTCGGAAGCCCAG	CCAAGCCTCCCCCACTAT
Babesia divergens_1	AGCCTTGGTGGTGTCCAG	TTTGATGCGGTTCAAGCA
Babesia divergens_2*	TAGCGAGCCAGAAAAGCG	TTTGGTTTAGTTCTGAAGGATTACC
Babesia divergens_3	TACGGGTCGTCTTTTCGC	ACTCGGACACCTGGCAAC
Babesia microti_2	CGGATACATCGTCGGTGA	TGTAGCTGAGAAAACGAAGGAG
Babesia microti_3	CATGTCTGAGTGGTGCCCT	ACCCAATGCGGATTCAGA
Barmah Forest virus	ATCGTTCCCGTGTGATGC	AATCTGCGCACCACCCTA
Black Creek Canal virus	TCCGCAAGAAGAAGCAAGA	AAGCCAAGCTCAACAGAACC
Bluetongue virus	TGCGTTCTAAACCTCTGCAA	GCGACGAATTCACCATGTC
Borna disease virus	TCGAGGATGTTGCCCTAGA	GCCTTTGCACCCACAGAA
Borrelia burgdorferi_1	CCCGTTAAAAATGCACCC	TTAAGGATGCGGGCTCAG
Borrelia burgdorferi_2	TGCGTCCCCAATGTTTTT	CCAATTCTTTTTCCGATGTTG
Borrelia recurentis_1	GCTTTATCTCCCACTGCTGC	GCAGTTTCTCAAAACCAGGG
Borrelia recurentis_2	TTCCTTTGATCCCCTCAACT	CAACGAAAGCAAAATTGAATGA
Bovine papular stomatitis virus_1	AGTGCTTGCGCTGTTTCC	AACTCCTGATCCCGCTCC
Bovine papular stomatitis virus_2*	CGTGAGGAGCGACTTCGT	CCCCGTGAACGAACACAT
Bunyamwera virus	TTTGGCAGATTTTTATTGCCT	CAAATGCTGCTGTGGTGC
California encephalitis virus	CCAAGCTATCAAGGGGCA	GATGGTTCTGAATTGGATTGG
Candiru virus	CCTGTATAAAGCCATTGCCC	TTTGTTTTGAGCCCCACC
Chagres virus	TCTCCCAGCCTGAATTGC	TCATCGGCTGAATCTCCC
Chandipura virus	TGGGGTATTGTGCGGAGT	ACTCGCTGATCCAGGACG
Chapare virus	CACAGTGGATCCTAGGCGTT	TTGGTTCTGCCTGCCTTC
Chikungunya virus	TACCCGGCGTCACATACC	ACGGTGTGTCTCTTAGGGG
Cowpox virus	GCGAGCTGAATCAGTATCCG	GCAATCAATTGCATGATAGCTG
Coxiella burnetii_1	CGTTTGAGCATTTGCGTG	CAAAGGAAGCAAAAGCCG
Coxiella burnetii_2	GTATTCACCCGTCGCTGC	CGTTGCTTTAATCCGCGT
Coxiella burnetii_3	CGATGATCGGGACTGCTC	CCGCCACAATGAACCTTT
Crimean-Congo hemorrhagic fever virusᶧ	GCTAGAGGCAAACCGTGC	TTGCATTATTTTGAAGCGGTC
Dengue virus 1	ACGCCTTGGACAATCTGG	TTGAGGCAATCACGCAGA
Dengue virus 2	CCAACTTTTGCAGCTGGACT	ATCACTGCGTTTGGGACG
Dengue virus 3	GGTGCTTTGATGGGCAAC	TGGGCTAGATGTGAAGGCA
Dengue virus 4	GCCAAGTCTGCCCTGAAA	CCATGGGAATCGGTTCTTC
Desert Shield virus	TTCCGGACATCGGTGACT	CATGGATCCACGTCATGC
Dhori virus	TTGGGCCACAAAAACCTG	CGCTCTGCATCTCTGTTCA
Dobrava virus	AGACCCGGATGGAATGCT	TGCACCATAACAAATTGCCA
Duvenhage	GGGTACGCATTTGCCTTG	TCGATCAAAGGAGGGGTG
Eastern equine encephalitis virus	ACTGGGTTCGATGTGCGT	ACTTGCAGATGGGGTGGA
Bundibugyo virus	CCGTGAACGCTTCAGAAAA	CCCATCTCTTCGTTGCTG
Taï Forest virus	CCATCTGCTGACGAGGCT	GGCAGTACAATTCTGTGCGA
Reston virus	TCCGACTCAAACCATCATCA	CCCATGTCTTGGATTGGC
Ebola virusᶧ	GCTGCCAGACAGCATTCA	TGTCTTTAGGTGCTGGAGGAA
Ehrlichia chaffeensis_2	TTCAATTTCATTACCAGCCC	TGATTGAGGCTTTGGAGGA
Ehrlichia chaffeensis_3	TTCGACAAAATCTTGATTGGTT	TCCCACGAGATTCACATCC
Ehrlichia ewingii_1	TTTTGCTGAGCGGGTTTC	AAAAGCGGGTACAAACCAGT
Ehrlichia ewingii_2*	TCAAACTGTTGCTTATGGCTTA	TGGTAAAGTTCGTGTTATATTCAGG
encephalomyocarditis virus	GGCCTTTTAGACTGCCCC	GATGACACTGCCGCTCCT
Epstein-Barr virus	TCCAGTGTGATGGGGGAC	CCCTCCTTTGGGGATGAT
European bat lyssavirus 1	TCTCGGTAAGACCTGAGGTGA	GGCAGATGCCCTCAAACA
European bat lyssavirus 2	TCCTGACGTGCAAAAGCA	CTCCCATGAAGGAATCGG
Everglades virus	TGCCAACAGCAAAGGACA	GGACTCATAAGCTTCCGCC
GB Virus A	GCCATCCTTTTTCCGTCC	CGCGTAGCAACTCCAGGT
GB Virus B	TGGACGACATCTGCTTGC	GTACGCCGCAACTCCTGT
GB virus C	ATCGCTCTCGGGTTGGTT	TTGACCAGGGCAACCACT
Getah virus	GAGCTGTCGTCCCGGTAA	GAGTTCCCAGGCTCACCA
Guanarito virus	CACAGTCCCATAGAACAGGCT	TCATTTTGAACTTTGTGGCA
Hantaan virus	CAGCAGACTGGCTGAGCA	CTGTGCATTTGGCAAGGA
Hawaii virus	GGGTTTTGGCAACTTGGA	GGAAACAGAGGGTGCCAA
Heartland virus	GAGAGGGTTGAGGGGGTG	TGACCCTCCTCTCTGCTCA
Hendra virus	CCATCCATCATTGCAGCTC	GGACCGTAAGGCATCACCT
Hepatitis C virus	CTCCTCCTGCTCCTGCTG	CGTGCAGTTGCGCTTCTA
Highlands J virus	CACAGAGGCCCAAGCAGT	AAGGCAACACGATGCTCC
human astrovirus 1-8	CCGACCCCATTTACACCA	TTCCATCATAGCGGGTCC
Human coronavirus 229E	GGTGTCGTCTGGGTTGCT	TGGATTCACCACGACCG
Human coronavirus HKU1	CTATCTCGGTACCGGCCC	GCAAAATCGTACCAGGCG
Human coronavirus NL63	TTTGCCAGGTGTTGCTGA	TGCAGCCAAAATTTTCTGA
Human coronavirus OC43	CCGTGTAAATTGAATGGTTCG	CCCGAACAGTGCTCACCT
human enterovirus A	ACTGTCACCATCGCACCC	TGCGCACTTCACCAGGTA
human enterovirus B	AAGCCTACCAAATCCCCG	GCGCCTGGTGGTGAGTAT
human enterovirus D	CAATGCTCCCACAGCCAT	CCCATGGGCAGCTACTGT
human hepatitis A virus	TGCAGCTGGAGATTTGGA	GCTTGTGAAAATAGCCCCTTC
Human metapneumovirus	TGCGGCAATTTTCAGACA	ACGGAGCTCCCGTAGACC
Human parechovirus	CACAGCACCCATCAGCAC	AGCATGGCCATAAGCTGG
human respiratory syncytial virus	AAACCACCTGATCATGTTTCAA	CGACATATTTGCCCCAGC
Ilheus virus	TTGAGCCCTTCCAACTCG	AGATGAACGACGTCCCCA
Influenza A	TGAGGGGATCAGGGATGA	GATGCTTAATGCTGGTCCG
Influenza B	GGGCCATTACCCGAAGAC	TGTGTTCAGTGCCGTTGC
Influenza C	AAAGGGACAACAATGCTTGAA	CTCTTTCCCCATCTTTGGC
Japanese encephalitis virus	AGCCTGGGCACTGTATGG	ATTTGACCCCAACAGCCA
Junin virusᶧ	CCATCCAACAATGAGTGGC	TGTTGCGCAATGTTGCTT
Karshi virus	GGAGCCAGACGAAGGGAT	GCTCCCTGTCCTCCCAAT
Kokobera and New Mapoon virus	GCCATCGAAAACCCTTCA	CCCAGCTCTCTGCTTTCG
Kyasanur Forest virus	GAAACTCCGCAACCCTGA	CCCAAATCTGGCCAACAA
La Crosse virus	TCTTGCCTCAAAATAGGGGA	TCTGTATAATTCGGCATAGCATTC
Lassa virusᶧ	GCATCCTAGGCTCTGTCTGC	CCCCTACGGGACCCTATC
Lordsdale virus	GGTGGGTTTTCCACAGCA	GAAAGTGCACTGGGGGAG
Louping III virus (British-Irish-Spanish-Turkey)	GCTGCTCAGTGAGGGAGG	TCTGGTCCCAGCTCAAGG
Lujo virus	CGTGCATCTTTCAATGGGT	GCGTTTTTGTCAACCCCA
Lymphocytic choriomeningitis virus	CCTTCTATGCAGATCCTAAAAGGT	TTGCCATCACCAAATATCTGAC
Machupo virus	TGCATGGTCTGATGGAAGAA	GCTGGAATTGAGAACCCCT
Marburg virus (Angola)	GCCACTCTCGGAGCAAAA	TGGTTTGAGATGGGGAGG
Marburg virus (Ci67)	GGTGCACCATCCCACTGT	GCCTCGTGTCTGTTGTCATC
Marburg virus (Musoke)	CAGGGGATGGACACCAAG	GCGCAGGAGTCTGCATGT
Ravn virusᶧ	TGGGATCACCTACGGATTT	TGCCGATGGGCAGTTTAC
Mayaro fever virus (MAYV)	TTGACTACCGCCGAAACC	TCTGTGGTTGTTGTCCCG
Measles virus	GGCCTTACCTTCGCATCA	TGCGAGCAAGACCCAGAT
Mokola virus	GGGATGCCGATGATTTTG	ACAGGGGCAGAGGGAAAG
Molluscum contagiosum virus_1	GGTATCGTGACACCCCCA	CCCTGCTGGCATATCTGG
Molluscum contagiosum virus_2	CACCGTTAGCAGTGCGG	CTGTCCGGCTTCTGGTGT
Monkeypox virus_2*	TTTTTAGATGTGATGGAAAAATGAC	TCCGCATTAAAGTTTTTCGAT
Mumps virus	CCCCTTTACCCACCCAGT	ACTGTTCATTGAGCCGGG
Murry Valley encephalitis virus	TCGTCCTGGTCTTGGGAG	TCTCATTCCCGGAGCAAG
Naples virus	TCCACCAAGGAAGATGCAA	CCAGTCTGAGGAGCCCTG
Ndumu virus	GCCTAGGCACGAAAAGACA	AATCTGCACCTCCGTTGG
New York virus	TGCCTATGAAGACTGACTTGGA	CACTCCCCATAGCAGTGGA
Newcastle disease virus	ATGGCGCTTGATATTCCG	CTCAAGGGCCACTTGCTT
Nipah virus	CAAGCGTCATTTTCATGGG	GGAATACACCCGCGCTTA
Norwalk virus	TCCCCAGACAATGTCCAGA	ACCGAGGTCTGGAAACCC
Omsk hemorrhagic fever virus	CGTCGTGTGAGGCAAAGA	TCGACGCCACTAGCGACT
O’nyong-nyong virus	CATCAGCCTACAGAGCCCA	CGCCTTTGTACACCACGA
Orf virus_1	AAGTTTTCGAGGAGGCCG	CCTCTCCGACACTTCGCA
Orf virus_2*	TACCACCACCCCAAAAGC	TGTCTGAAAACGCAGGTGG
Oropouche virus	CCCACTACTGATCACATCTGC	GAGATAGATCCCTTGCAAGTTCA
pan-enterovirus_1	AGCAGATACCCACACGCC	TCTGTTTGTCACTGGATGGC
pan-enterovirus_2	GGAGGTTGCGCAGTGTTT	GGCGTGTGGGTATCTGCT
Parainfluenza virus Type 1	GAAGGAGAGGCACCACGA	TTCCACTCCCCTCACTTGAT
Parainfluenza virus Type 2	TCATGGATCCCAGTACACCA	TTGGATTCAGGCTTTCGTG
Parainfluenza virus Type 3	CAGCACAAATCACAGCGG	TCCTGCTGCTTCACAACC
Parainfluenza virus Type 4a	CACCGGGTCCAAACAATC	CGATGATGTGTCGGATCG
parainfluenza virus Type 4b	CCAATGACACTCCATGAAACA	TTGTTTGTCAGGACCGGG
Pirital virus	CGAGAACAGTGGACTTTCAGC	TGCTTGAGGACCAGTCACTTC
Plasmodium falciparum_1	TGAAACGATTGAAGCTGCC	TGCACCTATCGATCTTGTTTT
Plasmodium falciparum_3	AAAAAGATGACCCTCAATTTCG	TGAGTAGAAAAATTTCAAGATGGG
Plasmodium knowlesi_1	CAAAGACGCCGTCCATTC	TGTGCATTAAATGAAAACGAAGTT
Plasmodium knowlesi_2	CCTGCAGATGCTCTGGGT	CGCACCAAACTGCAACAC
Plasmodium knowlesi_3	TTATGGCCCAAGCAAGGA	CGACGCCCGTTTTTATTG
Plasmodium malariae_2	GCCCTTTCCACTTGTCCA	TTAACATCCGTTGGCGGT
Plasmodium malariae_3	TCAGCTTGTCCTTTTGTTATTTGA	GATGGAACGGAAAATGCAA
Plasmodium ovale_2	CACCACTCTGCTCCACCC	CACAAAATGATGGGGACTCA
Plasmodium ovale_3	TGTTTCCTCGTTTCGACAAA	CCGATCAACACTATAACCCCA
Plasmodium vivax_1	TCGACACTTCTCGCCACA	ACGCGAAAAGAATGGACG
Plasmodium vivax_2	AGAGTGGTGCCCTTGCTG	ATCATTGGGGGAGCACAA
Plasmodium vivax_3	CCAGAAGGAGCACCACGA	CGGTCACCATCTTTGTGGA
Poliovirus 1-3	GTGTCATACGCGCCTCCT	TGGGTGTCGAAAGAGGGA
Panel positive control*	CGTTGTTACCGACTGGATTATTACC	CGCATACCAGTTGTTGTCG
Powassan virus	CCCCCAGTGCTGAAAATG	GTGGATGGTGGTTGCCAT
Pseduocowpox virus	AGGTGATCCACGAGCAGG	GGAGTGAAAGGCGGCATA
Puumala virus	GCTTTGAGTGGGGTAAGCC	CCTACTGCCTGTAATGCCTGA
Rabies virus	TTGGGCACAGACAAAGGTC	CAGGATGAGAAGTGTTGCCA
Respiratory syncytial virus	ACCTCACCCAGAATCCCC	GTTTTGTGGTGGGCTTGC
Rift Valley fever virus	TTGAAGAGATGGGAGCCG	CATGGGCTGCTCTGACAGT
Rio Bravo virus	TTGGAGCTGCTTGGCTCT	TGGTTTCACCATCGACCA
Ross River virus	ACCCGTTGATGGCTGAGA	TTCAATGCACGCCTACGA
Rotavirus_1	AAACTGAATCTAAATCGCAGTGAA	CTGGGATGATTCAAAAGCA
Rotavirus_2	TTGCCACCATTTCTTCCAA	AACGGACGTTGTTGATGGA
Rubella virus	GATGAGGTTCTTGCCCCC	CTGACCTGCATCTGCGTG
Russian spring-summer encephalitis virus*	CGGCTGGGATACCAAGG	GACATCCATGATGCAGCC
Sabia virus	CCAAGGCTTTGATTGTTGG	AAACAGACCTAGGCAAGATAGGTG
Sapporo virus	CTGGGGTACCACCACAGC	CCCAGTAGTCGCCCTTGA
SARSᶧ	AGCACGCATTCTTGTGCTT	TGCGAGCTGTCATGAGAAT
Semliki forest virus	TATGCCGCATCTACGACG	GGGTTCAGGGTGCACATC
Seoul virus	TGTGACAACAATGCACTCCC	CCCTTTGGCAAACAAAGC
Sicilian virus	TGGGTCTCAGTGATGAGCA	GGATCTGGGGTGGGGTAG
Simian Hemorrhagic Fever virus	CACGACCCGCTTCAGAAT	GGACGGGTCAGGTCTCCT
Simian virus 40 (SV40)	TTGGTCCTTTAAACAGCCAGT	TGATCTTTTGGATAGGATGGA
Sin nombre virus	TTGGCTTCGTAGCATGTCA	CCCAATCCATGAGAGTTTGC
Sindbis virus	CCCATTGCAAGAAGTGCC	GTTTGGAAGCAAGACGGC
Snow mountain virus	CATCGCTCCTGACACCCT	GGGGAGGGGCTTCCTATT
Southampton virus	CGGGTCGACTTCTTGGTC	CCAAACGGTGTGTTCCCT
Spondweni virus	GTGGCAGCTGAGATGGCT	CCTCTTGCAGCGATGCTT
St. Louis encephalitis virus	GTCCATTGCGTGGATGCT	ACTCCAGCTTGGCAGAGG
Tanapox virus_1	AGCGGTTTTTCTTCTTTCCA	GCGTTAAAAGCGTTGTTGG
Tanapox virus_2	TGAATATTCTCCATTGCTATCTGAA	GGCTGTTGCTTCTTTTTGGA
Thogoto virus	ACCGTGACTTTGTGGGGA	TGAATCGGGTCCTTCTGG
tick-borne encephalitis virus	AGTCGAACCACACACGGG	TCCCTATGGACCTGCCAA
Toscana virus	TGACACACCAATACCAGCCT	CCCCAAACACCTCAACAAA
Trypanosoma brucei_brucei_1	TCCCTTTACTCGCATCGC	GCATGGGATCTTGTTGCC
Trypanosoma brucei_brucei_2	AAGGCGCTTCGGAAGATT	TGTGACATTCTCCAGCGG
Trypanosoma brucei_gambiense_1	CCTTCTTGCCCCTTTGGT	TGGGGATGCTTCATCAAAA
Trypanosoma brucei_gambiense_3	GCCCATGATGTACCCGTC	GCAGGGTCGTCTGAAGGA
Trypanosoma brucei_rhodesiense_1	CGGAAAGGGTACACGCAC	TGTCTTTGTCAGCAGTTCCAA
Trypanosoma brucei_rhodesiense_2	TCCAATGCGACTTCCGAT	GTTTGTACCGCCGACAGG
Trypanosoma cruzi_1	GGGCAAAGTGGTCCAGTG	ATCTCCCCTGCTTTTGGG
Trypanosoma cruzi_2*	ACGCATCTGGTACGCAAAGT	CCCATCAAGGTCGGTATCAA
Trypanosoma cruzi_3	CTTGGCGTCTCTGTCGGT	CTTGACAAGCGTGAGGGG
Varicella-zoster virus	TTCGAATACGCTCTCGGC	CTGGATATGCACGCATCG
Venezuelan equine encephalitis virus (serotype IE-IAB-IC-ID)	TCCGGAATGTTCCTCACA	AATAGGGCGCTTTCTCGC
Vesicular stomatitis virus	CAGTGGAATACCCGGCAG	CCCTGCTTTCCCGATGTT
Wesselsbron virus	TCTTTGGTGCTGCCTTCC	GCAACCCACTTCTGCTCC
West Nile virus_1	GAAGGCAAGGTGGACCAA	TCCAGGTGTCAAAAGGGC
West Nile virus_2*	GACCCTTGTGAGCGCAGT	GTGGAGTGAGGACCGCTG
Western equine encephalitis	CAGACACTCAACGCCGTG	GCAGGGTCCAGATGTGCT
Yaba monkey tumor virus_1	AAATTGTCACAACATGGTAATTCG	TTGAACATGAGAAAAGATCGGA
Yaba monkey tumor virus_2	AAATTGATACATTTCCCTGTTTAGA	TCTCACGCAAAATGTATGTTAAA
Yellow fever virus	GCATGCGCCAAATTCACT	AAGTCCACCGCAGTTTGC
Zika virus	TTTTGTTAGGGCGGCAAA	TCCTATGACGGCTGGGTC
*These primer pairs were only included on the second MTE panel after a re-design.

## Sheet: S3 Table
S3 Table. Nested real-time PCR primers. The primer pairs used with the nested real-time PCR study (Fig. 1) are shown. These primer pairs were designed to amplify a region within the MTE primer pairs in order to assess the levels of target enrichment.
Pathogen	Forward Primer (5’-3’)	Reverse Primer (5’-3’)
Marburg virus (Angola)	AATTGTCGACCATCAAAGGG	TGTCTTTGGGGAGCATTTGT
Influenza B virus	CTGTTTCAAGCAGGGTCACA	TGGTTTCTACACACCGTCCA
Ebola virus	TTGGGCGTAGTTCACAACAA	TCTAGATTAAGCCCGACCGA
Bundibugyo virus	ACAGCATTCAAGGGATGGAC	TGCTGGAGGAACTGTTAATGG
